# Supplementary material for: Micro Light Flow Controller on a Programmable Waveguide Engine
Source: Micromachines (Basel). 2022 Nov 16;13(11):1990. doi: 10.3390/mi13111990 (PMC9699270; doi:10.3390/mi13111990)
Supplement: Supplementary file 1 [file micromachines-13-01990-s001.zip]

Archive with 3 entries (3 files):
- Source Code S1 optimized program of the micro light flow controller.pdf
- Video S1 iteration process of the micro light flow controller.mp4
- Video S2 iteration process of [0.33_0.33_0.33] by the micro light flow controller.mp4
